# Supplementary material for: Optical Spectroscopic Detection of Mitochondrial Biomarkers (FMN and NADH) for Hypothermic Oxygenated Machine Perfusion: A Comparative Study in Different Perfusion Media
Source: Sensors (Basel). 2025 Jun 28;25(13):4031. doi: 10.3390/s25134031 (PMC12251590; doi:10.3390/s25134031)
Supplement: Supplementary file 1 [file sensors-25-04031-s001.zip]

Archive with 1 entries (1 files):
- sensors-3676421-supplementary.pdf
